# Supplementary material for: High spatio-temporal variability in Acroporidae settlement to inshore reefs of the Great Barrier Reef
Source: PLoS One. 2019 Jan 30;14(1):e0209771. doi: 10.1371/journal.pone.0209771 (PMC6353100; doi:10.1371/journal.pone.0209771)
Supplement: S2 Table — For each reef the annual totals for Acroporidae, Poritidae, Pocilloporidae, Isopora, Fungiidae, and undifferentiated spat are listed. For each taxonomic group, the total across the study period and the percentage representation is given. In addition, the mean, standard deviation, and standard error are calculated for settled Acroporidae for each reef and each year. In years with dual deployments (2006–2008), the reef mean was estimated as the sum of the mean settlement for the two deployments, averaged over the two sites. (XLSX) [file pone.0209771.s003.xlsx]

## Sheet: Sheet1
				%	83.9409			%	5.24217	4.77467	0.225156	0.188203	5.62889
				Study Total	97677			Study Total	6100	5556	262	219	6550
NRM REGION	Location	Year	Tiles recovered	Total spat	Total Acroporidae	Mean Acroporidae per tile	SD Acroporidae per tile	SE Acroporidae per tile	Total Poritidae	Total Pocilloporidae	Total Isopora	Total Fungiidae	Undiffer-entiated
Wet Tropics	Fitzroy Island	2006	72	3540	3148	87.4444	24.0416	17	223	120	0	0	49
Wet Tropics	Fitzroy Island	2007	72	6563	5638	156.611	95.7737	67.7222	611	286	0	5	23
Wet Tropics	Fitzroy Island	2008	72	2870	2064	57.3333	36.6124	25.8889	318	340	1	0	147
Wet Tropics	Fitzroy Island	2009	36	2434	2006	55.7222	17.9134	12.6667	233	164	3	0	28
Wet Tropics	Fitzroy Island	2010	36	4192	2720	75.5556	15.0064	10.6111	297	114	42	0	1019
Wet Tropics	Fitzroy Island	2011	36	2803	2076	57.6667	22.156	15.6667	485	91	14	1	136
Wet Tropics	Fitzroy Island	2012	36	1823	1450	40.2778	17.2848	12.2222	187	78	0	0	108
Wet Tropics	High Island	2006	72	2323	1982	55.0556	4.16407	2.94444	211	38	0	3	89
Wet Tropics	High Island	2007	72	3139	3006	83.5	15.2421	10.7778	49	68	0	2	14
Wet Tropics	High Island	2008	72	783	516	14.3333	1.88562	1.33333	27	29	1	9	201
Wet Tropics	High Island	2009	36	974	852	23.6667	12.4137	8.77778	43	6	11	2	60
Wet Tropics	High Island	2010	36	2213	1515	42.0833	16.8527	11.9167	123	2	16	0	557
Wet Tropics	High Island	2011	36	1538	1354	37.6111	10.3709	7.33333	98	18	10	5	53
Wet Tropics	High Island	2012	36	1003	742	20.6111	2.04275	1.44444	16	17	0	0	228
Wet Tropics	Frankland Group	2006	72	657	462	12.8333	5.57829	3.94444	127	56	0	1	11
Wet Tropics	Frankland Group	2007	72	1432	1029	28.5833	0.0392837	0.0277778	335	46	0	6	16
Wet Tropics	Frankland Group	2008	72	1149	384	10.6667	5.65685	4	526	160	0	4	75
Wet Tropics	Frankland Group	2009	36	422	189	5.25	3.88909	2.75	120	96	0	0	17
Wet Tropics	Frankland Group	2010	36	874	629	17.4722	3.33912	2.36111	114	32	0	1	98
Wet Tropics	Frankland Group	2011	36	519	344	9.55556	6.36396	4.5	111	15	2	3	44
Wet Tropics	Frankland Group	2012	36	686	537	14.9167	8.28886	5.86111	71	34	2	0	42
Burdekin	Palms West	2007	72	1291	1014	28.1667	13.5136	9.55556	45	180	0	21	31
Burdekin	Palms West	2008	72	720	435	12.0833	1.84633	1.30556	54	144	0	7	80
Burdekin	Palms West	2009	36	800	678	18.8333	8.40671	5.94444	24	45	1	0	52
Burdekin	Palms West	2010	36	2411	1661	46.1389	4.36049	3.08333	290	0	14	0	446
Burdekin	Palms West	2011	36	930	734	20.3889	0.942809	0.666667	69	31	7	3	86
Burdekin	Palms West	2012	36	768	559	15.5278	5.14617	3.63889	99	34	0	0	76
Burdekin	Pandora	2007	72	1180	1065	29.5833	8.52457	6.02778	20	20	0	15	60
Burdekin	Pandora	2008	62	610	475	14.2384	2.20846	1.56162	23	63	0	4	45
Burdekin	Pandora	2009	36	614	540	15	1.33565	0.944444	13	17	0	1	43
Burdekin	Pandora	2010	36	3857	3478	96.6111	33.6269	23.7778	50	63	0	0	266
Burdekin	Pandora	2011	36	339	288	8	5.73542	4.05556	16	14	1	1	19
Burdekin	Pandora	2012	36	212	177	4.91667	0.432121	0.305556	18	3	0	0	14
Burdekin	Geoffrey Bay	2007	72	1042	1005	27.9167	4.20336	2.97222	19	1	0	1	16
Burdekin	Geoffrey Bay	2008	70	1083	837	23.8529	3.0364	2.14706	59	1	0	1	185
Burdekin	Geoffrey Bay	2009	36	216	197	5.47222	0.432121	0.305556	4	3	0	0	12
Burdekin	Geoffrey Bay	2010	36	438	321	8.91667	0.510688	0.361111	12	3	0	0	102
Burdekin	Geoffrey Bay	2011	36	24	14	0.388889	0.235702	0.166667	4	1	0	0	5
Burdekin	Geoffrey Bay	2012	33	340	264	7.71667	4.40763	3.11667	4	6	0	0	66
Mackay / Whitsunday	Double Cone Island	2006	72	1418	1337	37.1389	2.63201	1.86111	19	45	2	1	14
Mackay / Whitsunday	Double Cone Island	2007	72	1484	1305	36.25	11.7458	8.30556	88	49	0	2	40
Mackay / Whitsunday	Double Cone Island	2008	72	809	682	18.9444	0.942809	0.666667	21	74	0	4	28
Mackay / Whitsunday	Double Cone Island	2009	36	1886	1785	49.5833	17.6384	12.4722	41	17	2	5	36
Mackay / Whitsunday	Double Cone Island	2010	36	1542	1344	37.3333	19.3276	13.6667	13	21	1	0	163
Mackay / Whitsunday	Double Cone Island	2011	36	1354	1040	28.8889	0.0785674	0.0555556	110	52	2	0	150
Mackay / Whitsunday	Double Cone Island	2012	36	642	546	15.1667	0.31427	0.222222	7	51	0	0	38
Mackay / Whitsunday	Daydream Island	2006	72	1505	1355	37.6389	3.41768	2.41667	17	97	0	4	32
Mackay / Whitsunday	Daydream Island	2007	72	3454	3067	85.1944	6.16754	4.36111	129	198	6	12	42
Mackay / Whitsunday	Daydream Island	2008	72	1675	1463	40.6389	14.8885	10.5278	16	114	0	6	76
Mackay / Whitsunday	Daydream Island	2009	36	1680	1518	42.1667	15.1635	10.7222	14	57	0	8	83
Mackay / Whitsunday	Daydream Island	2010	35.1988	661	460	13.0686	3.67418	2.59804	25	41	7	3	125
Mackay / Whitsunday	Daydream Island	2011	34	302	203	5.97059	2.20451	1.55882	13	41	1	3	41
Mackay / Whitsunday	Daydream Island	2012	36	855	615	17.0833	1.53206	1.08333	11	164	7	4	54
Mackay / Whitsunday	Pine Island	2006	72	1325	1243	34.5278	4.75333	3.36111	51	1	0	7	23
Mackay / Whitsunday	Pine Island	2007	72	1544	1384	38.4444	7.30677	5.16667	71	5	0	16	68
Mackay / Whitsunday	Pine Island	2008	72	790	696	19.3333	3.6141	2.55556	54	1	0	8	31
Mackay / Whitsunday	Pine Island	2009	36	644	589	16.3611	3.18198	2.25	27	0	1	3	24
Mackay / Whitsunday	Pine Island	2010	36	325	208	5.77778	0.628539	0.444444	41	0	1	0	75
Mackay / Whitsunday	Pine Island	2011	34.9406	160	97	2.77614	0.233391	0.165033	23	4	0	13	23
Mackay / Whitsunday	Pine Island	2012	36	1007	863	23.9722	6.32468	4.47222	58	9	0	7	70
Fitzroy Basin Association	Barren Island	2006	72	508	363	10.0833	0.274986	0.194444	0	128	3	1	13
Fitzroy Basin Association	Barren Island	2007	72	769	548	15.2222	0.0785674	0.0555556	0	214	5	0	2
Fitzroy Basin Association	Barren Island	2008	72	693	517	14.3611	0.274986	0.194444	2	163	2	1	8
Fitzroy Basin Association	Barren Island	2009	36	1739	1591	44.1944	21.8025	15.4167	1	20	53	0	74
Fitzroy Basin Association	Barren Island	2010	36	674	539	14.9722	1.53206	1.08333	8	36	2	1	88
Fitzroy Basin Association	Barren Island	2011	36	460	265	7.36111	0.589256	0.416667	2	158	16	0	19
Fitzroy Basin Association	Barren Island	2012	36	384	190	5.27778	0.707107	0.5	4	165	7	1	17
Fitzroy Basin Association	Keppels South	2006	72	5037	4970	138.056	36.3767	25.7222	3	56	1	0	7
Fitzroy Basin Association	Keppels South	2007	72	1987	1791	49.75	5.38187	3.80556	9	117	0	2	68
Fitzroy Basin Association	Keppels South	2008	72	2821	2641	73.3611	62.8932	44.4722	7	88	0	0	85
Fitzroy Basin Association	Keppels South	2009	36	3189	3131	86.9722	62.6575	44.3056	18	0	12	1	27
Fitzroy Basin Association	Keppels South	2010	36	971	821	22.8056	0.667823	0.472222	9	22	0	0	119
Fitzroy Basin Association	Keppels South	2011	35.2658	1778	1684	47.7516	17.9503	12.6928	2	37	1	0	54
Fitzroy Basin Association	Keppels South	2012	36	564	530	14.7222	3.77124	2.66667	2	22	2	0	8
Fitzroy Basin Association	Pelican Island	2006	72	3366	3237	89.9167	59.122	41.8056	1	114	0	0	14
Fitzroy Basin Association	Pelican Island	2007	72	1794	1182	32.8333	18.3062	12.9444	14	573	0	9	16
Fitzroy Basin Association	Pelican Island	2008	72	3866	3744	104	21.2132	15	1	104	1	1	15
Fitzroy Basin Association	Pelican Island	2009	35.269	1487	1436	40.7157	15.487	10.951	4	1	2	0	44
Fitzroy Basin Association	Pelican Island	2010	36	166	94	2.61111	2.67129	1.88889	9	58	0	0	5
Fitzroy Basin Association	Pelican Island	2011	36	202	187	5.19444	3.02485	2.13889	4	0	0	0	11
Fitzroy Basin Association	Pelican Island	2012	36	35	31	0.861111	0.667823	0.472222	3	0	0	0	1
