# Supplementary material for: High spatio-temporal variability in Acroporidae settlement to inshore reefs of the Great Barrier Reef
Source: PLoS One. 2019 Jan 30;14(1):e0209771. doi: 10.1371/journal.pone.0209771 (PMC6353100; doi:10.1371/journal.pone.0209771)
Supplement: S3 Table — For each reef the annual estimate of average Acroporidae cover is given. In addition, the mean, standard deviation and standard error are given. The principle reefs studied are in bold. The other locations on the list are neighboring reefs where monitoring is conducted bienially. (XLSX) [file pone.0209771.s004.xlsx]

## Sheet: Sheet1
NRM REGION	Location	Year	Mean Acroporidae cover (%)	SD Acroporidae cover	SE Acroporidae cover
Wet Tropics	Fitzroy Island	2006	7.13404	0.695433	0.491745
Wet Tropics	Fitzroy Island	2007	10.565	0.337698	0.238788
Wet Tropics	Fitzroy Island	2008	16	3.53553	2.5
Wet Tropics	Fitzroy Island	2009	18.2188	1.45841	1.03125
Wet Tropics	Fitzroy Island	2010	21.8438	4.19845	2.96875
Wet Tropics	Fitzroy Island	2011	11.8229	0.276005	0.195165
Wet Tropics	Fitzroy Island	2012	14.9489	2.04127	1.4434
Wet Tropics	Fitzroy Island	2006	7.13404	0.695433	0.491745
Wet Tropics	Fitzroy Island	2007	10.565	0.337698	0.238788
Wet Tropics	Fitzroy Island	2008	16	3.53553	2.5
Wet Tropics	Fitzroy Island	2009	18.2188	1.45841	1.03125
Wet Tropics	Fitzroy Island	2010	21.8438	4.19845	2.96875
Wet Tropics	Fitzroy Island	2011	11.8229	0.276005	0.195165
Wet Tropics	Fitzroy Island	2012	14.9489	2.04127	1.4434
Wet Tropics	Fitzroy Island East	2006	17.2557	7.34429	5.1932
Wet Tropics	Fitzroy Island East	2007	27.5	10.1647	7.1875
Wet Tropics	Fitzroy Island East	2008	30.9491	6.91069	4.8866
Wet Tropics	Fitzroy Island East	2010	31.3125	2.82843	2
Wet Tropics	Fitzroy Island East	2011	13.1281	9.37361	6.62814
Wet Tropics	Fitzroy Island East	2012	12.5002	9.89922	6.9998
Wet Tropics	Fitzroy Island East	2006	17.2557	7.34429	5.1932
Wet Tropics	Fitzroy Island East	2007	27.5	10.1647	7.1875
Wet Tropics	Fitzroy Island East	2008	30.9491	6.91069	4.8866
Wet Tropics	Fitzroy Island East	2010	31.3125	2.82843	2
Wet Tropics	Fitzroy Island East	2011	13.1281	9.37361	6.62814
Wet Tropics	Fitzroy Island East	2012	12.5002	9.89922	6.9998
Wet Tropics	High Island	2006	3.60083	3.76596	2.66293
Wet Tropics	High Island	2007	4.75079	3.6228	2.56171
Wet Tropics	High Island	2008	5.15625	5.43588	3.84375
Wet Tropics	High Island	2009	6.6875	4.41942	3.125
Wet Tropics	High Island	2010	7.4375	5.3033	3.75
Wet Tropics	High Island	2011	2.22092	1.98734	1.40526
Wet Tropics	High Island	2012	1.96973	1.98902	1.40645
Wet Tropics	High Island	2006	3.60083	3.76596	2.66293
Wet Tropics	High Island	2007	4.75079	3.6228	2.56171
Wet Tropics	High Island	2008	5.15625	5.43588	3.84375
Wet Tropics	High Island	2009	6.6875	4.41942	3.125
Wet Tropics	High Island	2010	7.4375	5.3033	3.75
Wet Tropics	High Island	2011	2.22092	1.98734	1.40526
Wet Tropics	High Island	2012	1.96973	1.98902	1.40645
Wet Tropics	High Island East	2006	25.375	18.9151	13.375
Wet Tropics	High Island East	2007	31.4404	25.3633	17.9346
Wet Tropics	High Island East	2009	36.4577	25.2193	17.8327
Wet Tropics	High Island East	2011	4.03125	2.43068	1.71875
Wet Tropics	High Island East	2006	25.375	18.9151	13.375
Wet Tropics	High Island East	2007	31.4404	25.3633	17.9346
Wet Tropics	High Island East	2009	36.4577	25.2193	17.8327
Wet Tropics	High Island East	2011	4.03125	2.43068	1.71875
Wet Tropics	Frankland Group	2006	0.75	0.618718	0.4375
Wet Tropics	Frankland Group	2007	2.03754	2.70474	1.91254
Wet Tropics	Frankland Group	2008	1.375	1.41421	1
Wet Tropics	Frankland Group	2009	2.9375	3.71231	2.625
Wet Tropics	Frankland Group	2010	3.375	4.41942	3.125
Wet Tropics	Frankland Group	2011	1.87559	2.0321	1.43691
Wet Tropics	Frankland Group	2012	2.34494	2.78255	1.96756
Wet Tropics	Frankland Group	2006	0.75	0.618718	0.4375
Wet Tropics	Frankland Group	2007	2.03754	2.70474	1.91254
Wet Tropics	Frankland Group	2008	1.375	1.41421	1
Wet Tropics	Frankland Group	2009	2.9375	3.71231	2.625
Wet Tropics	Frankland Group	2010	3.375	4.41942	3.125
Wet Tropics	Frankland Group	2011	1.87559	2.0321	1.43691
Wet Tropics	Frankland Group	2012	2.34494	2.78255	1.96756
Wet Tropics	Frankland Group East	2006	8.40625	3.13779	2.21875
Wet Tropics	Frankland Group East	2007	7.09375	4.46361	3.15625
Wet Tropics	Frankland Group East	2009	16.5625	7.6014	5.375
Wet Tropics	Frankland Group East	2011	8.875	6.01041	4.25
Wet Tropics	Frankland Group East	2006	8.40625	3.13779	2.21875
Wet Tropics	Frankland Group East	2007	7.09375	4.46361	3.15625
Wet Tropics	Frankland Group East	2009	16.5625	7.6014	5.375
Wet Tropics	Frankland Group East	2011	8.875	6.01041	4.25
Wet Tropics	North Barnard Group	2006	1.79963	1.13085	0.799632
Wet Tropics	North Barnard Group	2007	1.84375	0.574524	0.40625
Wet Tropics	North Barnard Group	2009	5.59375	5.3475	3.78125
Wet Tropics	North Barnard Group	2011	4.1875	4.59619	3.25
Wet Tropics	North Barnard Group	2006	1.79963	1.13085	0.799632
Wet Tropics	North Barnard Group	2007	1.84375	0.574524	0.40625
Wet Tropics	North Barnard Group	2009	5.59375	5.3475	3.78125
Wet Tropics	North Barnard Group	2011	4.1875	4.59619	3.25
Wet Tropics	King Island	2006	0.71875	0.132583	0.09375
Wet Tropics	King Island	2008	0.65625	0.839689	0.59375
Wet Tropics	King Island	2010	0.90625	0.751301	0.53125
Wet Tropics	King Island	2012	0.53125	0.574524	0.40625
Wet Tropics	King Island	2006	0.71875	0.132583	0.09375
Wet Tropics	King Island	2008	0.65625	0.839689	0.59375
Wet Tropics	King Island	2010	0.90625	0.751301	0.53125
Wet Tropics	King Island	2012	0.53125	0.574524	0.40625
Wet Tropics	Dunk Island North	2006	4.66278	3.23541	2.28778
Wet Tropics	Dunk Island North	2007	5.65625	5.3475	3.78125
Wet Tropics	Dunk Island North	2008	8.09375	3.7565	2.65625
Wet Tropics	Dunk Island North	2009	9.46875	2.87262	2.03125
Wet Tropics	Dunk Island North	2010	14.3316	2.05996	1.45661
Wet Tropics	Dunk Island North	2011	2.0965	0.931969	0.659002
Wet Tropics	Dunk Island North	2012	1.46875	0.0441942	0.03125
Wet Tropics	Dunk Island North	2006	4.66278	3.23541	2.28778
Wet Tropics	Dunk Island North	2007	5.65625	5.3475	3.78125
Wet Tropics	Dunk Island North	2008	8.09375	3.7565	2.65625
Wet Tropics	Dunk Island North	2009	9.46875	2.87262	2.03125
Wet Tropics	Dunk Island North	2010	14.3316	2.05996	1.45661
Wet Tropics	Dunk Island North	2011	2.0965	0.931969	0.659002
Wet Tropics	Dunk Island North	2012	1.46875	0.0441942	0.03125
Wet Tropics	Dunk Island South	2006	4.67604	1.13284	0.801037
Wet Tropics	Dunk Island South	2008	6.5625	2.82843	2
Wet Tropics	Dunk Island South	2010	8.28125	2.96101	2.09375
Wet Tropics	Dunk Island South	2011	1.1875	0.0883883	0.0625
Wet Tropics	Dunk Island South	2012	0.875197	0.44222	0.312697
Wet Tropics	Dunk Island South	2006	4.67604	1.13284	0.801037
Wet Tropics	Dunk Island South	2008	6.5625	2.82843	2
Wet Tropics	Dunk Island South	2010	8.28125	2.96101	2.09375
Wet Tropics	Dunk Island South	2011	1.1875	0.0883883	0.0625
Wet Tropics	Dunk Island South	2012	0.875197	0.44222	0.312697
Burdekin	Palms West	2006	3.34493	1.72524	1.21993
Burdekin	Palms West	2007	4.31368	1.8556	1.3121
Burdekin	Palms West	2008	3.625	1.85616	1.3125
Burdekin	Palms West	2009	4.34375	2.60746	1.84375
Burdekin	Palms West	2010	2.25118	1.32749	0.938679
Burdekin	Palms West	2011	1.90625	0.309359	0.21875
Burdekin	Palms West	2012	1.53125	0.309359	0.21875
Burdekin	Palms West	2006	3.34493	1.72524	1.21993
Burdekin	Palms West	2007	4.31368	1.8556	1.3121
Burdekin	Palms West	2008	3.625	1.85616	1.3125
Burdekin	Palms West	2009	4.34375	2.60746	1.84375
Burdekin	Palms West	2010	2.25118	1.32749	0.938679
Burdekin	Palms West	2011	1.90625	0.309359	0.21875
Burdekin	Palms West	2012	1.53125	0.309359	0.21875
Burdekin	Orpheus Island East	2006	1.87932	1.2391	0.876179
Burdekin	Orpheus Island East	2008	3.5	3.09359	2.1875
Burdekin	Orpheus Island East	2010	5.3125	3.18198	2.25
Burdekin	Orpheus Island East	2011	0.375	0	0
Burdekin	Orpheus Island East	2012	1.09375	0.928078	0.65625
Burdekin	Orpheus Island East	2006	1.87932	1.2391	0.876179
Burdekin	Orpheus Island East	2008	3.5	3.09359	2.1875
Burdekin	Orpheus Island East	2010	5.3125	3.18198	2.25
Burdekin	Orpheus Island East	2011	0.375	0	0
Burdekin	Orpheus Island East	2012	1.09375	0.928078	0.65625
Burdekin	Lady Elliot Reef	2006	7.66785	2.0674	1.46187
Burdekin	Lady Elliot Reef	2008	12.0312	5.96621	4.21875
Burdekin	Lady Elliot Reef	2010	7.8125	2.91682	2.0625
Burdekin	Lady Elliot Reef	2012	0.875	0.353553	0.25
Burdekin	Lady Elliot Reef	2006	7.66785	2.0674	1.46187
Burdekin	Lady Elliot Reef	2008	12.0312	5.96621	4.21875
Burdekin	Lady Elliot Reef	2010	7.8125	2.91682	2.0625
Burdekin	Lady Elliot Reef	2012	0.875	0.353553	0.25
Burdekin	Pandora	2006	8.59165	5.39913	3.81776
Burdekin	Pandora	2007	8.77171	5.84071	4.13
Burdekin	Pandora	2008	10.0864	5.70967	4.03735
Burdekin	Pandora	2009	9.35482	5.45283	3.85573
Burdekin	Pandora	2010	8.29728	4.46588	3.15786
Burdekin	Pandora	2011	6.80304	3.14932	2.2269
Burdekin	Pandora	2012	9.61674	3.30028	2.33365
Burdekin	Pandora	2006	8.59165	5.39913	3.81776
Burdekin	Pandora	2007	8.77171	5.84071	4.13
Burdekin	Pandora	2008	10.0864	5.70967	4.03735
Burdekin	Pandora	2009	9.35482	5.45283	3.85573
Burdekin	Pandora	2010	8.29728	4.46588	3.15786
Burdekin	Pandora	2011	6.80304	3.14932	2.2269
Burdekin	Pandora	2012	9.61674	3.30028	2.33365
Burdekin	Havannah Island	2006	4.91739	1.98967	1.40691
Burdekin	Havannah Island	2007	5.81566	0.264588	0.187092
Burdekin	Havannah Island	2009	22.9941	14.3605	10.1544
Burdekin	Havannah Island	2010	21.4147	0.867989	0.613761
Burdekin	Havannah Island	2011	10.2916	3.45661	2.44419
Burdekin	Havannah Island	2012	7.18535	4.05563	2.86777
Burdekin	Havannah Island	2006	4.91739	1.98967	1.40691
Burdekin	Havannah Island	2007	5.81566	0.264588	0.187092
Burdekin	Havannah Island	2009	22.9941	14.3605	10.1544
Burdekin	Havannah Island	2010	21.4147	0.867989	0.613761
Burdekin	Havannah Island	2011	10.2916	3.45661	2.44419
Burdekin	Havannah Island	2012	7.18535	4.05563	2.86777
Burdekin	Geoffrey Bay	2006	9.29448	4.65409	3.29094
Burdekin	Geoffrey Bay	2007	9	0.353553	0.25
Burdekin	Geoffrey Bay	2008	7.78164	0.398303	0.281643
Burdekin	Geoffrey Bay	2009	7.65625	0.132583	0.09375
Burdekin	Geoffrey Bay	2010	9.35259	3.68061	2.60259
Burdekin	Geoffrey Bay	2011	4.1875	1.59099	1.125
Burdekin	Geoffrey Bay	2012	3.6195	0.540328	0.38207
Burdekin	Geoffrey Bay	2006	9.29448	4.65409	3.29094
Burdekin	Geoffrey Bay	2007	9	0.353553	0.25
Burdekin	Geoffrey Bay	2008	7.78164	0.398303	0.281643
Burdekin	Geoffrey Bay	2009	7.65625	0.132583	0.09375
Burdekin	Geoffrey Bay	2010	9.35259	3.68061	2.60259
Burdekin	Geoffrey Bay	2011	4.1875	1.59099	1.125
Burdekin	Geoffrey Bay	2012	3.6195	0.540328	0.38207
Burdekin	Middle Reef	2006	6.25119	7.77649	5.49881
Burdekin	Middle Reef	2007	6.16592	4.78398	3.38279
Burdekin	Middle Reef	2008	6.96667	5.86032	4.14387
Burdekin	Middle Reef	2009	6.61283	5.01996	3.54965
Burdekin	Middle Reef	2010	7.34624	5.25018	3.71244
Burdekin	Middle Reef	2011	5.37006	4.31813	3.05338
Burdekin	Middle Reef	2012	5.29856	3.50682	2.47969
Mackay / Whitsunday	Double Cone Island	2006	13.5435	3.66121	2.58886
Mackay / Whitsunday	Double Cone Island	2007	14.4714	1.54301	1.09107
Mackay / Whitsunday	Double Cone Island	2008	16.7634	1.92564	1.36164
Mackay / Whitsunday	Double Cone Island	2009	14.5938	2.87262	2.03125
Mackay / Whitsunday	Double Cone Island	2010	11.3125	3.0052	2.125
Mackay / Whitsunday	Double Cone Island	2011	12.1875	5.03814	3.5625
Mackay / Whitsunday	Double Cone Island	2012	16.5628	4.60318	3.25494
Mackay / Whitsunday	Double Cone Island	2006	13.5435	3.66121	2.58886
Mackay / Whitsunday	Double Cone Island	2007	14.4714	1.54301	1.09107
Mackay / Whitsunday	Double Cone Island	2008	16.7634	1.92564	1.36164
Mackay / Whitsunday	Double Cone Island	2009	14.5938	2.87262	2.03125
Mackay / Whitsunday	Double Cone Island	2010	11.3125	3.0052	2.125
Mackay / Whitsunday	Double Cone Island	2011	12.1875	5.03814	3.5625
Mackay / Whitsunday	Double Cone Island	2012	16.5628	4.60318	3.25494
Mackay / Whitsunday	Hook Island	2006	4.50256	2.38454	1.68612
Mackay / Whitsunday	Hook Island	2008	5.90861	2.86929	2.02889
Mackay / Whitsunday	Hook Island	2010	3.94184	0.789359	0.558161
Mackay / Whitsunday	Hook Island	2012	3.97456	1.85758	1.31351
Mackay / Whitsunday	Hook Island	2006	4.50256	2.38454	1.68612
Mackay / Whitsunday	Hook Island	2008	5.90861	2.86929	2.02889
Mackay / Whitsunday	Hook Island	2010	3.94184	0.789359	0.558161
Mackay / Whitsunday	Hook Island	2012	3.97456	1.85758	1.31351
Mackay / Whitsunday	Daydream Island	2006	37.9512	1.6562	1.17111
Mackay / Whitsunday	Daydream Island	2007	38.2522	3.32556	2.35152
Mackay / Whitsunday	Daydream Island	2008	31.5633	3.33596	2.35888
Mackay / Whitsunday	Daydream Island	2009	31.6875	2.65165	1.875
Mackay / Whitsunday	Daydream Island	2010	18.7896	8.60612	6.08544
Mackay / Whitsunday	Daydream Island	2011	16.6305	7.06329	4.9945
Mackay / Whitsunday	Daydream Island	2012	18.6334	8.6617	6.12475
Mackay / Whitsunday	Daydream Island	2006	37.9512	1.6562	1.17111
Mackay / Whitsunday	Daydream Island	2007	38.2522	3.32556	2.35152
Mackay / Whitsunday	Daydream Island	2008	31.5633	3.33596	2.35888
Mackay / Whitsunday	Daydream Island	2009	31.6875	2.65165	1.875
Mackay / Whitsunday	Daydream Island	2010	18.7896	8.60612	6.08544
Mackay / Whitsunday	Daydream Island	2011	16.6305	7.06329	4.9945
Mackay / Whitsunday	Daydream Island	2012	18.6334	8.6617	6.12475
Mackay / Whitsunday	Shute and Tancred Islands	2006	13.233	5.54443	3.9205
Mackay / Whitsunday	Shute and Tancred Islands	2008	17.8296	1.92703	1.36262
Mackay / Whitsunday	Shute and Tancred Islands	2010	16.5801	3.20409	2.26563
Mackay / Whitsunday	Shute and Tancred Islands	2012	20.7608	1.32447	0.936542
Mackay / Whitsunday	Shute and Tancred Islands	2006	13.233	5.54443	3.9205
Mackay / Whitsunday	Shute and Tancred Islands	2008	17.8296	1.92703	1.36262
Mackay / Whitsunday	Shute and Tancred Islands	2010	16.5801	3.20409	2.26563
Mackay / Whitsunday	Shute and Tancred Islands	2012	20.7608	1.32447	0.936542
Mackay / Whitsunday	Dent Island	2006	20.6562	18.1638	12.8438
Mackay / Whitsunday	Dent Island	2007	18.2154	13.0254	9.21034
Mackay / Whitsunday	Dent Island	2009	20.4112	18.1569	12.8388
Mackay / Whitsunday	Dent Island	2011	13.6027	13.7397	9.71546
Mackay / Whitsunday	Dent Island	2006	20.6562	18.1638	12.8438
Mackay / Whitsunday	Dent Island	2007	18.2154	13.0254	9.21034
Mackay / Whitsunday	Dent Island	2009	20.4112	18.1569	12.8388
Mackay / Whitsunday	Dent Island	2011	13.6027	13.7397	9.71546
Mackay / Whitsunday	Pine Island	2006	7.4375	7.42462	5.25
Mackay / Whitsunday	Pine Island	2007	8.54855	7.31483	5.17237
Mackay / Whitsunday	Pine Island	2008	12.7812	10.916	7.71875
Mackay / Whitsunday	Pine Island	2009	9.17522	7.36249	5.20607
Mackay / Whitsunday	Pine Island	2010	7.56427	7.86906	5.56427
Mackay / Whitsunday	Pine Island	2011	7.91765	6.40093	4.52614
Mackay / Whitsunday	Pine Island	2012	7.70323	7.7982	5.51416
Mackay / Whitsunday	Pine Island	2006	7.4375	7.42462	5.25
Mackay / Whitsunday	Pine Island	2007	8.54855	7.31483	5.17237
Mackay / Whitsunday	Pine Island	2008	12.7812	10.916	7.71875
Mackay / Whitsunday	Pine Island	2009	9.17522	7.36249	5.20607
Mackay / Whitsunday	Pine Island	2010	7.56427	7.86906	5.56427
Mackay / Whitsunday	Pine Island	2011	7.91765	6.40093	4.52614
Mackay / Whitsunday	Pine Island	2012	7.70323	7.7982	5.51416
Mackay / Whitsunday	Seaforth Island	2006	1.53263	0.574239	0.406048
Mackay / Whitsunday	Seaforth Island	2007	1.2502	0.177055	0.125197
Mackay / Whitsunday	Seaforth Island	2009	1.46895	0.485858	0.343553
Mackay / Whitsunday	Seaforth Island	2011	0.96934	0.663746	0.46934
Mackay / Whitsunday	Seaforth Island	2006	1.53263	0.574239	0.406048
Mackay / Whitsunday	Seaforth Island	2007	1.2502	0.177055	0.125197
Mackay / Whitsunday	Seaforth Island	2009	1.46895	0.485858	0.343553
Mackay / Whitsunday	Seaforth Island	2011	0.96934	0.663746	0.46934
Fitzroy Basin Association	North Keppel Island	2006	24.7419	11.1745	7.90157
Fitzroy Basin Association	North Keppel Island	2007	22.3262	4.93482	3.48944
Fitzroy Basin Association	North Keppel Island	2009	20.1875	1.5026	1.0625
Fitzroy Basin Association	North Keppel Island	2011	14.8438	7.02687	4.96875
Fitzroy Basin Association	North Keppel Island	2006	24.7419	11.1745	7.90157
Fitzroy Basin Association	North Keppel Island	2007	22.3262	4.93482	3.48944
Fitzroy Basin Association	North Keppel Island	2009	20.1875	1.5026	1.0625
Fitzroy Basin Association	North Keppel Island	2011	14.8438	7.02687	4.96875
Fitzroy Basin Association	Middle Island	2006	33.3667	6.0857	4.30324
Fitzroy Basin Association	Middle Island	2008	38.2875	1.82086	1.28754
Fitzroy Basin Association	Middle Island	2010	30.9375	5.56847	3.9375
Fitzroy Basin Association	Middle Island	2012	20.8902	9.27724	6.56
Fitzroy Basin Association	Middle Island	2006	33.3667	6.0857	4.30324
Fitzroy Basin Association	Middle Island	2008	38.2875	1.82086	1.28754
Fitzroy Basin Association	Middle Island	2010	30.9375	5.56847	3.9375
Fitzroy Basin Association	Middle Island	2012	20.8902	9.27724	6.56
Fitzroy Basin Association	Barren Island	2006	48.3796	1.23843	0.8757
Fitzroy Basin Association	Barren Island	2007	56.3112	0.875624	0.61916
Fitzroy Basin Association	Barren Island	2008	39.6875	3.35876	2.375
Fitzroy Basin Association	Barren Island	2009	50.3125	1.94454	1.375
Fitzroy Basin Association	Barren Island	2010	46.8201	4.16497	2.94508
Fitzroy Basin Association	Barren Island	2011	46	6.18718	4.375
Fitzroy Basin Association	Barren Island	2012	56.3523	7.45674	5.27271
Fitzroy Basin Association	Barren Island	2006	48.3796	1.23843	0.8757
Fitzroy Basin Association	Barren Island	2007	56.3112	0.875624	0.61916
Fitzroy Basin Association	Barren Island	2008	39.6875	3.35876	2.375
Fitzroy Basin Association	Barren Island	2009	50.3125	1.94454	1.375
Fitzroy Basin Association	Barren Island	2010	46.8201	4.16497	2.94508
Fitzroy Basin Association	Barren Island	2011	46	6.18718	4.375
Fitzroy Basin Association	Barren Island	2012	56.3523	7.45674	5.27271
Fitzroy Basin Association	Keppels South	2006	41.3008	31.8916	22.5508
Fitzroy Basin Association	Keppels South	2007	42.716	28.5976	20.2215
Fitzroy Basin Association	Keppels South	2008	40.7188	22.5832	15.9688
Fitzroy Basin Association	Keppels South	2009	44.0309	20.8149	14.7184
Fitzroy Basin Association	Keppels South	2010	40.9688	19.1361	13.5312
Fitzroy Basin Association	Keppels South	2011	17.4386	14.8508	10.5011
Fitzroy Basin Association	Keppels South	2012	14.6762	15.2753	10.8012
Fitzroy Basin Association	Keppels South	2006	41.3008	31.8916	22.5508
Fitzroy Basin Association	Keppels South	2007	42.716	28.5976	20.2215
Fitzroy Basin Association	Keppels South	2008	40.7188	22.5832	15.9688
Fitzroy Basin Association	Keppels South	2009	44.0309	20.8149	14.7184
Fitzroy Basin Association	Keppels South	2010	40.9688	19.1361	13.5312
Fitzroy Basin Association	Keppels South	2011	17.4386	14.8508	10.5011
Fitzroy Basin Association	Keppels South	2012	14.6762	15.2753	10.8012
Fitzroy Basin Association	Pelican Island	2006	17.5758	2.05704	1.45455
Fitzroy Basin Association	Pelican Island	2007	22.7952	0.771035	0.545204
Fitzroy Basin Association	Pelican Island	2008	17.2812	2.16551	1.53125
Fitzroy Basin Association	Pelican Island	2009	21.7188	5.3475	3.78125
Fitzroy Basin Association	Pelican Island	2010	16.3438	1.98874	1.40625
Fitzroy Basin Association	Pelican Island	2011	0.0625	0.0883883	0.0625
Fitzroy Basin Association	Pelican Island	2012	0.25	0.0883883	0.0625
Fitzroy Basin Association	Pelican Island	2006	17.5758	2.05704	1.45455
Fitzroy Basin Association	Pelican Island	2007	22.7952	0.771035	0.545204
Fitzroy Basin Association	Pelican Island	2008	17.2812	2.16551	1.53125
Fitzroy Basin Association	Pelican Island	2009	21.7188	5.3475	3.78125
Fitzroy Basin Association	Pelican Island	2010	16.3438	1.98874	1.40625
Fitzroy Basin Association	Pelican Island	2011	0.0625	0.0883883	0.0625
Fitzroy Basin Association	Pelican Island	2012	0.25	0.0883883	0.0625
Fitzroy Basin Association	Peak Island	2006	2.52081	2.61954	1.8523
Fitzroy Basin Association	Peak Island	2008	2.5625	2.47487	1.75
Fitzroy Basin Association	Peak Island	2010	1.9375	2.20971	1.5625
Fitzroy Basin Association	Peak Island	2011	0.1875	0.0883883	0.0625
Fitzroy Basin Association	Peak Island	2012	0.9375	0.441942	0.3125
Fitzroy Basin Association	Peak Island	2006	2.52081	2.61954	1.8523
Fitzroy Basin Association	Peak Island	2008	2.5625	2.47487	1.75
Fitzroy Basin Association	Peak Island	2010	1.9375	2.20971	1.5625
Fitzroy Basin Association	Peak Island	2011	0.1875	0.0883883	0.0625
Fitzroy Basin Association	Peak Island	2012	0.9375	0.441942	0.3125
