# Supplementary material for: High spatio-temporal variability in Acroporidae settlement to inshore reefs of the Great Barrier Reef
Source: PLoS One. 2019 Jan 30;14(1):e0209771. doi: 10.1371/journal.pone.0209771 (PMC6353100; doi:10.1371/journal.pone.0209771)
Supplement: S5 Table — Total Acroporidae per surface (Top, Bottom, Edge), and the proportion of Acroporidae spat on each surface for each year at each reef. (XLSX) [file pone.0209771.s006.xlsx]

## Sheet: Sheet1
			Total Acroporidae spat on surface			Average Acroporidae spat on surface (%)
NRM Region	Reef	Year	Top	Bottom	Edge	Top	Bottom	Edge
Wet Tropics	Fitzroy Island	2006	1270	206	1672	40.3431	6.54384	53.1131
Wet Tropics	Fitzroy Island	2007	1807	755	3076	32.0504	13.3913	54.5584
Wet Tropics	Fitzroy Island	2008	811	92	1161	39.2926	4.45736	56.25
Wet Tropics	Fitzroy Island	2009	1078	74	854	53.7388	3.68893	42.5723
Wet Tropics	Fitzroy Island	2010	1323	153	1244	48.6397	5.625	45.7353
Wet Tropics	Fitzroy Island	2011	1112	197	767	53.5645	9.4894	36.9461
Wet Tropics	Fitzroy Island	2012	760	147	543	52.4138	10.1379	37.4483
Wet Tropics	High Island	2006	675	142	1165	34.0565	7.16448	58.779
Wet Tropics	High Island	2007	669	284	2053	22.2555	9.44777	68.2967
Wet Tropics	High Island	2008	146	60	310	28.2946	11.6279	60.0775
Wet Tropics	High Island	2009	209	95	548	24.5305	11.1502	64.3192
Wet Tropics	High Island	2010	433	236	846	28.5809	15.5776	55.8416
Wet Tropics	High Island	2011	350	201	803	25.8493	14.8449	59.3058
Wet Tropics	High Island	2012	235	83	424	31.6712	11.186	57.1429
Wet Tropics	Frankland Group	2006	221	49	192	47.8355	10.6061	41.5584
Wet Tropics	Frankland Group	2007	532	57	440	51.7007	5.53936	42.76
Wet Tropics	Frankland Group	2008	191	18	175	49.7396	4.6875	45.5729
Wet Tropics	Frankland Group	2009	139	17	33	73.545	8.99471	17.4603
Wet Tropics	Frankland Group	2010	386	82	161	61.3672	13.0366	25.5962
Wet Tropics	Frankland Group	2011	174	47	123	50.5814	13.6628	35.7558
Wet Tropics	Frankland Group	2012	177	159	201	32.9609	29.6089	37.4302
Burdekin	Palms West	2007	237	131	646	23.3728	12.9191	63.7081
Burdekin	Palms West	2008	101	58	276	23.2184	13.3333	63.4483
Burdekin	Palms West	2009	89	121	468	13.1268	17.8466	69.0265
Burdekin	Palms West	2010	350	278	1033	21.0716	16.7369	62.1915
Burdekin	Palms West	2011	105	140	489	14.3052	19.0736	66.6213
Burdekin	Palms West	2012	72	164	323	12.8801	29.3381	57.7818
Burdekin	Pandora	2007	576	52	437	54.0845	4.88263	41.0329
Burdekin	Pandora	2008	249	20	206	52.4211	4.21053	43.3684
Burdekin	Pandora	2009	265	19	256	49.0741	3.51852	47.4074
Burdekin	Pandora	2010	1801	195	1482	51.7826	5.60667	42.6107
Burdekin	Pandora	2011	170	7	111	59.0278	2.43056	38.5417
Burdekin	Pandora	2012	86	15	76	48.5876	8.47458	42.9379
Burdekin	Geoffrey Bay	2007	349	94	562	34.7264	9.35323	55.9204
Burdekin	Geoffrey Bay	2008	303	82	452	36.2007	9.79689	54.0024
Burdekin	Geoffrey Bay	2009	89	14	94	45.1777	7.1066	47.7157
Burdekin	Geoffrey Bay	2010	129	50	142	40.1869	15.5763	44.2368
Burdekin	Geoffrey Bay	2011	5	2	7	35.7143	14.2857	50
Burdekin	Geoffrey Bay	2012	80	21	163	30.303	7.95455	61.7424
Mackay / Whitsunday	Double Cone Island	2006	307	494	536	22.9619	36.9484	40.0898
Mackay / Whitsunday	Double Cone Island	2007	360	438	507	27.5862	33.5632	38.8506
Mackay / Whitsunday	Double Cone Island	2008	204	137	341	29.912	20.088	50
Mackay / Whitsunday	Double Cone Island	2009	346	489	950	19.3838	27.395	53.2213
Mackay / Whitsunday	Double Cone Island	2010	532	161	651	39.5833	11.9792	48.4375
Mackay / Whitsunday	Double Cone Island	2011	220	298	522	21.1538	28.6538	50.1923
Mackay / Whitsunday	Double Cone Island	2012	170	98	278	31.1355	17.9487	50.9158
Mackay / Whitsunday	Daydream Island	2006	271	456	628	20	33.6531	46.3469
Mackay / Whitsunday	Daydream Island	2007	588	809	1670	19.1718	26.3776	54.4506
Mackay / Whitsunday	Daydream Island	2008	386	339	738	26.3841	23.1716	50.4443
Mackay / Whitsunday	Daydream Island	2009	338	411	769	22.2661	27.0751	50.6588
Mackay / Whitsunday	Daydream Island	2010	101	83	276	21.9565	18.0435	60
Mackay / Whitsunday	Daydream Island	2011	59	49	95	29.064	24.1379	46.798
Mackay / Whitsunday	Daydream Island	2012	130	149	336	21.1382	24.2276	54.6341
Mackay / Whitsunday	Pine Island	2006	332	50	861	26.7096	4.02253	69.2679
Mackay / Whitsunday	Pine Island	2007	330	139	915	23.8439	10.0434	66.1127
Mackay / Whitsunday	Pine Island	2008	207	74	415	29.7414	10.6322	59.6264
Mackay / Whitsunday	Pine Island	2009	189	59	341	32.0883	10.017	57.8947
Mackay / Whitsunday	Pine Island	2010	63	26	119	30.2885	12.5	57.2115
Mackay / Whitsunday	Pine Island	2011	21	15	61	21.6495	15.4639	62.8866
Mackay / Whitsunday	Pine Island	2012	193	140	530	22.3638	16.2225	61.4137
Fitzroy Basin Association	Barren Island	2006	243	17	103	66.9421	4.6832	28.3747
Fitzroy Basin Association	Barren Island	2007	173	44	331	31.5693	8.0292	60.4015
Fitzroy Basin Association	Barren Island	2008	196	19	302	37.911	3.67505	58.4139
Fitzroy Basin Association	Barren Island	2009	668	94	829	41.9862	5.90823	52.1056
Fitzroy Basin Association	Barren Island	2010	224	34	281	41.5584	6.30798	52.1336
Fitzroy Basin Association	Barren Island	2011	42	65	158	15.8491	24.5283	59.6226
Fitzroy Basin Association	Barren Island	2012	15	26	149	7.89474	13.6842	78.4211
Fitzroy Basin Association	Keppels South	2006	2177	958	1835	43.8028	19.2757	36.9215
Fitzroy Basin Association	Keppels South	2007	891	343	557	49.7487	19.1513	31.0999
Fitzroy Basin Association	Keppels South	2008	1295	389	957	49.0345	14.7293	36.2363
Fitzroy Basin Association	Keppels South	2009	1727	270	1134	55.1581	8.62344	36.2185
Fitzroy Basin Association	Keppels South	2010	466	51	304	56.76	6.21194	37.028
Fitzroy Basin Association	Keppels South	2011	1003	154	527	59.5606	9.14489	31.2945
Fitzroy Basin Association	Keppels South	2012	209	83	238	39.434	15.6604	44.9057
Fitzroy Basin Association	Pelican Island	2006	658	140	2439	20.3275	4.32499	75.3475
Fitzroy Basin Association	Pelican Island	2007	471	11	700	39.8477	0.930626	59.2217
Fitzroy Basin Association	Pelican Island	2008	1265	106	2373	33.7874	2.8312	63.3814
Fitzroy Basin Association	Pelican Island	2009	1078	4	354	75.0696	0.278552	24.6518
Fitzroy Basin Association	Pelican Island	2010	81	0	13	86.1702	0	13.8298
Fitzroy Basin Association	Pelican Island	2011	105	0	82	56.1497	0	43.8503
Fitzroy Basin Association	Pelican Island	2012	13	4	14	41.9355	12.9032	45.1613
