# Supplementary material for: High spatio-temporal variability in Acroporidae settlement to inshore reefs of the Great Barrier Reef
Source: PLoS One. 2019 Jan 30;14(1):e0209771. doi: 10.1371/journal.pone.0209771 (PMC6353100; doi:10.1371/journal.pone.0209771)
Supplement: S6 Table — Mean cover of CCA (%), from estimated CCA cover on each settlement surface (Top, Bottom, Edge) from each tile for each year at each reef. (XLSX) [file pone.0209771.s007.xlsx]

## Sheet: Sheet1
			Average cover CCA (%)
NRM Region	Reef	Year	Top	Bottom	Edge
Wet Tropics	Fitzroy Island	2006	11.1806	3.43056	25.7778
Wet Tropics	Fitzroy Island	2007	15.3611	1.84722	29.4028
Wet Tropics	Fitzroy Island	2008	12.5833	3.48611	28.1389
Wet Tropics	Fitzroy Island	2009	32.8889	6.94444	56.5278
Wet Tropics	Fitzroy Island	2010	20.3611	3.88889	47
Wet Tropics	Fitzroy Island	2011	44.75	9.27778	64.7222
Wet Tropics	Fitzroy Island	2012	19.8611	7.41667	34.8611
Wet Tropics	High Island	2006	3.88889	4.43056	15.6528
Wet Tropics	High Island	2007	3.97222	0.875	11.0972
Wet Tropics	High Island	2008	3.30556	1.45833	15.3056
Wet Tropics	High Island	2009	2.66667	1.83333	30.0556
Wet Tropics	High Island	2010	7.30556	1.91667	20.7778
Wet Tropics	High Island	2011	8.72222	3.16667	37.7222
Wet Tropics	High Island	2012	3.41667	2.38889	9.86111
Wet Tropics	Frankland Group	2006	12.2639	3.06944	24.7639
Wet Tropics	Frankland Group	2007	40.1667	1.90278	47.3333
Wet Tropics	Frankland Group	2008	36.8333	5.61111	44.3056
Wet Tropics	Frankland Group	2009	55.6944	14.4167	58.4722
Wet Tropics	Frankland Group	2010	28.0556	11.1944	40.5556
Wet Tropics	Frankland Group	2011	61.9444	19.7778	59.3056
Wet Tropics	Frankland Group	2012	27.9167	11.5	23.0556
Burdekin	Palms West	2007	1.44	0.57	2.61
Burdekin	Palms West	2008	9.57	1.89	16.79
Burdekin	Palms West	2009	3.81	3.97	23.47
Burdekin	Palms West	2010	22.64	7.94	38.64
Burdekin	Palms West	2011	10.14	1.64	33.58
Burdekin	Palms West	2012	5.86	6.33	23.14
Burdekin	Pandora	2007	58.71	1.46	28.97
Burdekin	Pandora	2008	47.92	4.35	32.66
Burdekin	Pandora	2009	59.72	2.47	55.69
Burdekin	Pandora	2010	61.11	1.94	56.53
Burdekin	Pandora	2011	63.69	0.75	33.22
Burdekin	Pandora	2012	54.44	3.5	24.92
Burdekin	Geoffrey Bay	2007	42.44	1.44	19.86
Burdekin	Geoffrey Bay	2008	21.91	1.51	11.57
Burdekin	Geoffrey Bay	2009	29.11	2.06	39.31
Burdekin	Geoffrey Bay	2010	40.17	2.53	46.89
Burdekin	Geoffrey Bay	2011	17.31	0.42	21.56
Burdekin	Geoffrey Bay	2012	25.91	2.12	36.79
Mackay / Whitsunday	Double Cone Island	2006	3.5	4.71	11.24
Mackay / Whitsunday	Double Cone Island	2007	3.17	1.93	7.32
Mackay / Whitsunday	Double Cone Island	2008	5.76	5.49	16.36
Mackay / Whitsunday	Double Cone Island	2009	3.5	4.86	22.81
Mackay / Whitsunday	Double Cone Island	2010	9.5	2.47	41.81
Mackay / Whitsunday	Double Cone Island	2011	3.8	1.5	19.62
Mackay / Whitsunday	Double Cone Island	2012	4.94	5.19	16.53
Mackay / Whitsunday	Daydream Island	2006	3.5	4.70833	11.2361
Mackay / Whitsunday	Daydream Island	2007	3.16667	1.93056	7.31944
Mackay / Whitsunday	Daydream Island	2008	5.76389	5.48611	16.3611
Mackay / Whitsunday	Daydream Island	2009	3.5	4.86111	22.8056
Mackay / Whitsunday	Daydream Island	2010	9.5	2.47222	41.8056
Mackay / Whitsunday	Daydream Island	2011	3.16667	1.16667	18.5278
Mackay / Whitsunday	Daydream Island	2012	4.52778	5.19444	16.5278
Mackay / Whitsunday	Pine Island	2006	3.70833	1.01389	10.4583
Mackay / Whitsunday	Pine Island	2007	11.1389	1.27778	12.2083
Mackay / Whitsunday	Pine Island	2008	5.25	4.90278	9.11111
Mackay / Whitsunday	Pine Island	2009	6.63889	1.36111	22.6667
Mackay / Whitsunday	Pine Island	2010	10.4722	3.55556	35.0278
Mackay / Whitsunday	Pine Island	2011	3.05714	0.828571	12.6
Mackay / Whitsunday	Pine Island	2012	1.30556	2.47222	10.6111
Fitzroy Basin Association	Barren Island	2006	6.36111	4.70833	19.625
Fitzroy Basin Association	Barren Island	2007	19.5417	1.33333	28.0278
Fitzroy Basin Association	Barren Island	2008	10.5278	4.08333	34.7917
Fitzroy Basin Association	Barren Island	2009	28.5	6.66667	44.7222
Fitzroy Basin Association	Barren Island	2010	62.9167	13.75	71.4722
Fitzroy Basin Association	Barren Island	2011	19.2778	11.1111	29.0278
Fitzroy Basin Association	Barren Island	2012	13.3056	9.02778	20.7778
Fitzroy Basin Association	Keppels South	2006	14.0417	16.0833	30.9028
Fitzroy Basin Association	Keppels South	2007	45.625	1.63889	29.4583
Fitzroy Basin Association	Keppels South	2008	28.7083	2.91667	29.7361
Fitzroy Basin Association	Keppels South	2009	59.5833	3.44444	64.8611
Fitzroy Basin Association	Keppels South	2010	72.3611	3.33333	57.6389
Fitzroy Basin Association	Keppels South	2011	34.4857	4.62857	30.7143
Fitzroy Basin Association	Keppels South	2012	17.0556	3.88889	20.8611
Fitzroy Basin Association	Pelican Island	2006	9.69444	2.04167	13.8194
Fitzroy Basin Association	Pelican Island	2007	17.2361	0.375	3.61111
Fitzroy Basin Association	Pelican Island	2008	25.9583	2.36111	10.6667
Fitzroy Basin Association	Pelican Island	2009	41.7143	0.714286	40
Fitzroy Basin Association	Pelican Island	2010	5.63889	0.25	1.75
Fitzroy Basin Association	Pelican Island	2011	17.8333	0.0277778	9.66667
Fitzroy Basin Association	Pelican Island	2012	17.3056	1.08333	8.05556
